# Supplementary material for: Size-Induced Highly Selective Synthesis of Organometallic Rectangular Macrocycles and Heterometallic Cage Based on Half-Sandwich Rhodium Building Block
Source: Molecules. 2022 Jun 10;27(12):3756. doi: 10.3390/molecules27123756 (PMC9230013; doi:10.3390/molecules27123756)
Supplement: Supplementary file 1 [file molecules-27-03756-s001.zip]

Archive with 1 entries (1 files):
- molecules-1753699-supplementary.pdf
